# Supplementary material for: The Health Education Research Experience (HERE) program metadata dataset
Source: Data Brief. 2020 Jan 25;29:105180. doi: 10.1016/j.dib.2020.105180 (PMC7100622; doi:10.1016/j.dib.2020.105180)
Supplement: Multimedia component 14 [file mmc14.txt]

<?xml version="1.0" encoding="utf-8" standalone="no"?>
<data>
  <datasets>
    <author>mmenn@twu.edu</author>
    <type>1</type>
    <dataset>
      <name>Health Education Research Experience (HERE) Program Metadata</name>
      <caption />
      <description>These metadata were collected and aggregated from individual survey responses from Spring 2012 to Summer 2013. </description>
      <filetype>
        <name />
      </filetype>
      <filesize />
      <source>0</source>
      <sourcename>Original Data</sourcename>
      <access>
        <type>1</type>
        <name>Data available in data repository</name>
        <reponame>Mendeley Data</reponame>
        <PersistentId>10.17632/ht9jmd3cdt.1</PersistentId>
        <deeplinkurl>https://data.mendeley.com/datasets/ht9jmd3cdt/2</deeplinkurl>
      </access>
    </dataset>
  </datasets>
</data>
